# Supplementary material for: Alternative splicing regulation appears to play a crucial role in grape berry development and is also potentially involved in adaptation responses to the environment
Source: BMC Plant Biol. 2021 Oct 25;21:487. doi: 10.1186/s12870-021-03266-1 (PMC8543832; doi:10.1186/s12870-021-03266-1)
Supplement: Supplementary file 2 — Additional file 2. Description of the 305 unique DAS events identified in stage and variety comparisons. [file 12870_2021_3266_MOESM2_ESM.xlsx]

## Sheet: 305 DAS events
Title: Alternative splicing regulation appears to play a crucial role in grape berry development and is also potentially involved in adaptation responses to the environment
Journal: BMC Plant Biology
Authors: Pascale Maillot, Amandine Velt, Camille Rustenholz, Gisèle Butterlin, Didier Merdinoglu, Eric Duchêne
Corresponding author: Pascale Maillot, SVQV, INRAE - University of Strasbourg, 68000 Colmar, France, France, pascale.maillot@inrae.fr
Gene ID_v3	Gw S1 vs S2	Gw S2 vs S3	Gw S3 vs S4	Ri S1 vs S2	Ri S2 vs S3	Ri S3 vs S4	Gw vs Ri S1	Gw vs Ri S2	Gw vs Ri S3	Gw vs Ri S4	AS type	gene region	position 1	position 2	position 3	position 4	position 5	position 6	reading frame	Gene ID_v2	Gene family/function
Vitvi01g00039											ES	5'UTR	453701	453850	453232	453398	454597	455190	N/A	VIT_01s0011g00450	MAGNESIUM TRANSPORTER MRS2-5 (PTHR13890:SF39)
Vitvi01g00120											A3SS	5'UTR	1304750	1308112	1304854	1308112	1303630	1303797	N/A	VIT_01s0011g01490	KINASE SUPERFAMILY WITH OCTICOSAPEPTIDE/PHOX/BEM1P DOMAIN-CONTAINING PROTEIN (PTHR23257:SF858)
Vitvi01g00130											A3SS	5'UTR	1400134	1401328	1400154	1401328	1399741	1399830	N/A	VIT_01s0011g01590	PROTEIN KINASE SUPERFAMILY PROTEIN (PTHR24058:SF124)
Vitvi01g00135											IR	5'UTR	1466971	1467467	1466971	1467141	1467315	1467467	N/A	VIT_01s0011g01640	VACUOLAR PROTEIN SORTING-ASSOCIATED PROTEIN 52 HOMOLOG (PTHR14190:SF7)
Vitvi01g00135											IR	5'UTR	1466971	1467467	1466971	1467141	1467418	1467467	N/A	VIT_01s0011g01640	VACUOLAR PROTEIN SORTING-ASSOCIATED PROTEIN 52 HOMOLOG (PTHR14190:SF7)
Vitvi01g00314											ES	CDS	3512296	3512377	3510874	3511049	3512601	3513021	preserved	VIT_01s0011g03830	ENDORIBONUCLEASE LACTB2 (PTHR23131:SF0)
Vitvi01g00383											A3SS	5'UTR	4151665	4151783	4151676	4151783	4150407	4150565	N/A	VIT_01s0011g04610	REPRESSOR OF RNA POLYMERASE III TRANSCRIPTION MAF1 HOMOLOG (PTHR22504:SF0)
Vitvi01g00409											A5SS	5'UTR-CDS	4454471	4455012	4454558	4455012	4451684	4452353	N/A	VIT_01s0011g04850	PROTEIN WVD2-LIKE 7 (PTHR47067:SF6)
Vitvi01g00409											ES*	5'UTR-CDS	4454291	4454374	4451684	4452353	4454558	4455012	N/A	VIT_01s0011g04850	PROTEIN WVD2-LIKE 7 (PTHR47067:SF6)
Vitvi01g00614											IR	5'UTR	6982314	6983642	6982314	6982657	6983304	6983642	N/A	VIT_01s0137g00460	E3 UBIQUITIN-PROTEIN LIGASE RGLG5 (PTHR45751:SF30)
Vitvi01g00614											A5SS	5'UTR	6983141	6983642	6983304	6983642	6982314	6982657	N/A	VIT_01s0137g00460	E3 UBIQUITIN-PROTEIN LIGASE RGLG5 (PTHR45751:SF30)
Vitvi01g00614											A5SS	5'UTR	6982749	6983642	6983304	6983642	6982314	6982657	N/A	VIT_01s0137g00460	E3 UBIQUITIN-PROTEIN LIGASE RGLG5 (PTHR45751:SF30)
Vitvi01g00712											ES	3'UTR	8182437	8182500	8181578	8181761	8182593	8182723	N/A	VIT_01s0127g00430	PHOSPHATIDYLINOSITOL 3-KINASE CATALYTIC SUBUNIT TYPE 3 (PTHR10048:SF7)
Vitvi01g00819											IR	CDS	9762120	9762691	9762120	9762342	9762399	9762691	preserved	VIT_01s0026g00600	protein NLRC3
Vitvi01g01287											ES*	CDS	16586500	16586913	16583837	16583967	16588402	16588498	interrupted	VIT_01s0010g00540	TRANSCRIPTION FACTOR BIM2 (PTHR46412:SF6)
Vitvi01g01291											ES*	CDS	16689693	16690469	16688428	16688841	16691064	16691173	interrupted	VIT_01s0010g00560	18S PRE-RIBOSOMAL ASSEMBLY PROTEIN GAR2-LIKE PROTEIN (PTHR33914:SF2)
Vitvi01g01580											A3SS	5'UTR	21157392	21157673	21157504	21157673	21156112	21156191	N/A	VIT_01s0010g02920	PRE-MRNA-SPLICING FACTOR ATP-DEPENDENT RNA HELICASE PRP16 (PTHR18934:SF91)
Vitvi01g01659											ES*	CDS	22257635	22257681	22257178	22257249	22258074	22258099	interrupted	VIT_01s0010g03700	ranBP2-type zinc finger protein At1g67325
Vitvi01g01957											A3SS	5'UTR	3785944	3786024	3785954	3786024	3785383	3785783	N/A	VIT_01s0011g04160	LIPID PHOSPHATE PHOSPHATASE 1 (PTHR10165:SF180)
Vitvi01g01957											A3SS	5'UTR	3785927	3786024	3785944	3786024	3785383	3785783	N/A	VIT_01s0011g04160	LIPID PHOSPHATE PHOSPHATASE 1 (PTHR10165:SF180)
Vitvi01g01957											A3SS	5'UTR	3785927	3786024	3785954	3786024	3785383	3785783	N/A	VIT_01s0011g04160	LIPID PHOSPHATE PHOSPHATASE 1 (PTHR10165:SF180)
Vitvi01g02098											A3SS	3'UTR	10340437	10340826	10340437	10340767	10341470	10341652	N/A	VIT_01s0026g01010	SIN3A, ISOFORM G (PTHR12346:SF0)
Vitvi02g00123											A3SS	5'UTR-CDS	1122576	1122697	1122589	1122697	1122351	1122486	N/A	VIT_02s0025g01370	DENTIN SIALOPHOSPHOPROTEIN-LIKE ISOFORM X1 (PTHR34200:SF8)
Vitvi02g00218											ES	CDS	1965773	1965812	1965623	1965683	1965998	1966093	preserved	VIT_02s0025g02480	PROTEIN KINASE SUPERFAMILY PROTEIN (PTHR48014:SF21)
Vitvi02g00257											ES	CDS	2265941	2266079	2265594	2265870	2266656	2268345	preserved	VIT_02s0025g02840	REPEAT-CONTAINING PROTEIN, PUTATIVE-RELATED (PTHR24123:SF73)
Vitvi02g00440											ES	CDS	4122271	4122501	4121726	4121832	4122641	4122893	interrupted	VIT_02s0025g04760	YTH DOMAIN-CONTAINING PROTEIN 1 (PTHR12357:SF3)
Vitvi02g00513											ES	CDS	4838568	4838622	4836363	4836444	4838762	4838867	preserved	VIT_00s0233g00020	ALDOLASE SUPERFAMILY PROTEIN (PTHR10683:SF38)
Vitvi02g00597											A5SS	CDS	5811488	5811654	5811488	5811651	5812576	5812707	preserved	VIT_02s0012g00080	CASEIN KINASE II SUBUNIT BETA (PTHR11740:SF0)
Vitvi02g00836											IR	5'UTR	10303067	10304797	10303067	10303270	10303488	10304797	N/A	VIT_02s0012g02570	EXTRA-LARGE GUANINE NUCLEOTIDE-BINDING PROTEIN 3 (PTHR10218:SF334)
Vitvi02g00936											ES*	CDS	12794746	12795087	12794427	12794508	12800058	12800383	interrupted	VIT_02s0109g00230	TO DEHYDRATION PROTEIN, PUTATIVE, EXPRESSED-RELATED (PTHR13018:SF98)
Vitvi02g00936											ES*	CDS	12796547	12796793	12794427	12794508	12800058	12800383	preserved	VIT_02s0109g00230	TO DEHYDRATION PROTEIN, PUTATIVE, EXPRESSED-RELATED (PTHR13018:SF98)
Vitvi02g01206											A3SS	CDS	17507589	17507797	17507589	17507742	17507923	17507986	interrupted	VIT_02s0087g00190	SH3 DOMAIN-CONTAINING PROTEIN 1 (PTHR14167:SF30)
Vitvi03g00047											ES*	CDS	586137	586338	585767	586050	587780	587926	preserved	VIT_03s0038g00660	COLD REGULATED PROTEIN 27 (PTHR33676:SF3)
Vitvi03g00167											ES	5'UTR	1871996	1872085	1871524	1871872	1872267	1872717	N/A	VIT_03s0038g02650	PROTEIN PHOSPHATASE 2C FAMILY PROTEIN (PTHR47992:SF4)
Vitvi03g00200											A3SS	CDS	2352053	2352147	2352053	2352111	2352243	2352522	preserved	VIT_03s0038g03230	ACYLTRANSFERASE-LIKE (PTHR23063:SF2)
Vitvi03g00257											A3SS	CDS	2924413	2924662	2924413	2924653	2925492	2925630	preserved	VIT_03s0038g04040	AMINOACYLASE-1 (PTHR45892:SF1)
Vitvi03g00277											ES*	CDS	3101700	3101855	3101058	3101271	3102812	3103014	interrupted	VIT_03s0038g04270	ANKYRIN REPEAT DOMAIN-CONTAINING PROTEIN 2B (PTHR24203:SF48)
Vitvi03g00619											IR	5'UTR	7046482	7048099	7046482	7047562	7047650	7048099	N/A	VIT_03s0091g00600	probable polyamine transporter At3g19553
Vitvi03g01012											ES	5'UTR	14828069	14828160	14827036	14827383	14829040	14829118	N/A	VIT_03s0038g00850	CSC1-like protein HYP1
Vitvi03g01078											ES	CDS	16519249	16519327	16518333	16518492	16523278	16523727	preserved	VIT_03s0017g00530	OS04G0595300 PROTEIN (PTHR23115:SF270)
Vitvi03g01243											ES	CDS	19346975	19347044	19346792	19346861	19347776	19347833	preserved	VIT_03s0017g01810	PROTEIN FAR-RED IMPAIRED RESPONSE 1 (PTHR31669:SF21)
Vitvi03g01316											IR	3'UTR	20617003	20617815	20617003	20617456	20617595	20617815	N/A	VIT_03s0017g02380	NUCLEAR PORE COMPLEX PROTEIN NUP160 (PTHR21286:SF0)
Vitvi03g01648											A3SS	5'UTR	8875014	8875158	8875022	8875158	8874770	8874840	N/A	0	unknown
Vitvi04g00040											IR	5'UTR	458229	458738	458229	458517	458600	458738	N/A	VIT_04s0008g00520	ATP-DEPENDENT 6-PHOSPHOFRUCTOKINASE 6 (PTHR45770:SF32)
Vitvi04g00081											ES*	CDS	842844	842927	841240	841418	843676	843736	interrupted	VIT_04s0008g00950	CALCINEURIN B-LIKE PROTEIN 10 (PTHR23056:SF26)
Vitvi04g00195											ES	3'UTR	1880005	1880238	1879822	1879914	1880910	1881046	N/A	VIT_04s0008g02280	INITIATION FACTOR 4F SUBUNIT (DUF1350) (PTHR34127:SF3)
Vitvi04g00220											IR	3'UTR	2098253	2099250	2098253	2099015	2099213	2099250	N/A	VIT_04s0008g02550	E3 ubiquitin-protein ligase putative
Vitvi04g00388											IR	5'UTR	3853220	3856212	3853220	3855489	3855611	3856212	N/A	VIT_04s0008g04480	CHY-TYPE/CTCHY-TYPE/RING-TYPE ZINC FINGER PROTEIN (PTHR21319:SF53)
Vitvi04g00585											ES	5'UTR	6434632	6434742	6434148	6434543	6435556	6435768	N/A	VIT_04s0008g05980	aminopeptidase M1-like
Vitvi04g00859											ES*	CDS	11235103	11235216	11234848	11234967	11236401	11236478	interrupted	VIT_04s0079g00520	ARMADILLO REPEAT-CONTAINING PROTEIN 7 (PTHR46263:SF1)
Vitvi04g01157											IR	3'UTR	16933293	16934910	16933293	16933464	16933566	16934910	N/A	VIT_04s0023g00370	ZINC FINGER CCCH DOMAIN-CONTAINING PROTEIN 33-RELATED (PTHR12506:SF18)
Vitvi04g01192											ES	3'UTR	17501982	17502044	17499710	17501718	17505017	17505331	N/A	VIT_04s0023g00750	PROTEIN KRI1 HOMOLOG (PTHR14490:SF5)
Vitvi04g01198											IR	3'UTR	17604407	17604735	17604407	17604658	17604688	17604735	N/A	VIT_04s0023g00830	calreticulin-3
Vitvi04g01249											ES	5'UTR	18270734	18270850	18269697	18270598	18271063	18271294	N/A	VIT_04s0023g01400	PROTEIN PHOSPHATASE (PTHR12320:SF66)
Vitvi04g01506											IR	5'UTR	20838568	20839299	20838568	20839072	20839165	20839299	N/A	VIT_00s0349g00060	LA-RELATED PROTEIN 1B (PTHR22792:SF132)
Vitvi04g01520											IR	3'UTR	20940950	20941472	20940950	20941203	20941237	20941472	N/A	VIT_00s0338g00030	ganglioside-induced differentiation-associated protein 2
Vitvi04g01559											A3SS	5'UTR	21408508	21409008	21408515	21409008	21407436	21407688	N/A	VIT_04s0210g00200	CROSSOVER SUPPRESSOR ON 3 OF GOWEN (PTHR23160:SF1)
Vitvi04g01728											ES*	CDS	24125753	24125894	24125571	24125656	24125978	24126092	preserved	VIT_04s0044g01620	E3 UBIQUITIN-PROTEIN LIGASE RGLG3 (PTHR45751:SF18)
Vitvi04g01976											A5SS	3'UTR	8906260	8906891	8906264	8906891	8905501	8906128	N/A	VIT_04s0069g00800	SERINE/ARGININE-RICH SPLICING FACTOR RSZ22-RELATED (PTHR23147:SF127)
Vitvi04g01976											IR	3'UTR	8905501	8906891	8905501	8906128	8906260	8906891	N/A	VIT_04s0069g00800	SERINE/ARGININE-RICH SPLICING FACTOR RSZ22-RELATED (PTHR23147:SF127)
Vitvi04g01976											IR	3'UTR	8905501	8906891	8905501	8906128	8906264	8906891	N/A	VIT_04s0069g00800	SERINE/ARGININE-RICH SPLICING FACTOR RSZ22-RELATED (PTHR23147:SF127)
Vitvi04g01976											ES	5'UTR	8911516	8911590	8910850	8910953	8911887	8911996	N/A	VIT_04s0069g00800	SERINE/ARGININE-RICH SPLICING FACTOR RSZ22-RELATED (PTHR23147:SF127)
Vitvi04g02092											ES	CDS	17826175	17826202	17825934	17826083	17826318	17826421	preserved	VIT_04s0023g01030	PROTEIN DA1-RELATED 1 (PTHR24209:SF25)
Vitvi04g02261											ES	CDS	24697616	24697676	24697359	24697538	24698399	24698537	preserved	VIT_04s0044g02050	METALLOPHOSPHOESTERASE, ISOFORM E (PTHR13315:SF4)
Vitvi05g00214											A3SS	CDS	2351505	2351837	2351505	2351825	2352130	2352268	preserved	VIT_05s0020g00440	BORON TRANSPORTER 3-RELATED (PTHR11453:SF110)
Vitvi05g00217											A3SS	CDS	2391602	2391869	2391602	2391833	2392454	2393667	preserved	VIT_05s0020g00470	DEAD-BOX ATP-DEPENDENT RNA HELICASE 40 (PTHR47958:SF66)
Vitvi05g00288											ES	CDS	2977640	2977739	2975507	2975600	2977903	2977997	preserved	VIT_05s0020g01220	DENEDDYLASE 1, ISOFORM C-RELATED (PTHR12606:SF1)
Vitvi05g00314											A5SS	5'UTR	3165681	3166100	3165883	3166100	3162949	3164158	N/A	VIT_05s0020g01460	PROTEIN PHOSPHATASE 2C 40-RELATED (PTHR13832:SF550)
Vitvi05g00358											ES*	CDS	3650127	3650174	3648787	3648845	3650290	3650377	interrupted	VIT_05s0020g01940	unknown
Vitvi05g00364											A5SS	CDS	3768043	3768271	3768043	3768262	3768975	3769322	preserved	VIT_05s0020g02030	BIFUNCTIONAL 3-DEHYDROQUINATE DEHYDRATASE/SHIKIMATE DEHYDROGENASE, CHLOROPLASTIC (PTHR21089:SF1)
Vitvi05g00462											A3SS	CDS	4797773	4801722	4797984	4801722	4797269	4797445	interrupted	VIT_05s0020g03060	CYCLIN-T1-4-LIKE ISOFORM X1 (PTHR10026:SF67)
Vitvi05g00462											A3SS	CDS	4797525	4801722	4797984	4801722	4797269	4797445	preserved	VIT_05s0020g03060	CYCLIN-T1-4-LIKE ISOFORM X1 (PTHR10026:SF67)
Vitvi05g00462											ES	CDS	4797984	4801722	4797269	4797445	4802000	4802146	preserved	VIT_05s0020g03060	CYCLIN-T1-4-LIKE ISOFORM X1 (PTHR10026:SF67)
Vitvi05g00500											ES*	CDS	5245808	5246122	5228917	5230059	5252127	5252742	interrupted	VIT_05s0020g03460	RNA RECOGNITION MOTIF XS DOMAIN PROTEIN (PTHR46619:SF3)
Vitvi05g00530											ES	5'UTR	5448915	5449007	5447786	5448586	5449099	5449344	N/A	VIT_05s0020g03760	HELICASE MOV-10 (PTHR10887:SF322)
Vitvi05g00755											ES	CDS	8222296	8222368	8222075	8222178	8227336	8227422	preserved	VIT_05s0049g01160	E3 ubiquitin-protein ligase XBAT35
Vitvi05g01342											A5SS	5'UTR	20103737	20103890	20103737	20103871	20104683	20104822	N/A	VIT_05s0062g01060	WD repeat-containing protein
Vitvi05g01405											A3SS	5'UTR-CDS	21379270	21379464	21379270	21379445	21380217	21380253	N/A	VIT_05s0124g00360	PROTEIN KINASE SUPERFAMILY PROTEIN (PTHR47983:SF7)
Vitvi05g01796											ES*	5'UTR	1713613	1713652	1712706	1712802	1713729	1714265	N/A	VIT_05s0020g00260	MATERNAL EFFECT EMBRYO ARREST PROTEIN (PTHR33430:SF6)
Vitvi05g02099											IR	CDS	18391336	18392790	18391336	18391562	18391727	18392790	preserved	VIT_05s0062g00010	PUMILIO HOMOLOG 6, CHLOROPLASTIC (PTHR12537:SF119)
Vitvi06g00060											A5SS	CDS	755691	755831	755691	755784	756947	757159	interrupted	VIT_06s0004g00580	ABHYDROLASE DOMAIN CONTAINING HOMOLOG (PTHR43689:SF8)
Vitvi06g00073											ES	CDS	843473	843631	842874	842952	843793	843958	interrupted	VIT_06s0004g00710	SERINE/ARGININE-RICH SC35-LIKE SPLICING FACTOR SCL30A (PTHR23147:SF149)
Vitvi06g00189											A5SS	5'UTR	2251694	2251804	2251725	2251804	2249223	2250184	N/A	VIT_06s0004g01820	ZINC FINGER A20 AND AN1 DOMAIN-CONTAINING STRESS-ASSOCIATED PROTEIN 8 (PTHR10634:SF95)
Vitvi06g00213											A3SS	5'UTR-CDS	2565336	2565583	2565405	2565583	2562880	2562953	N/A	VIT_06s0004g02100	3-BETA-HYDROXYSTEROID-DELTA(8),DELTA(7)-ISOMERASE (PTHR14207:SF0)
Vitvi06g00216											A5SS	5'UTR	2591321	2591440	2591321	2591382	2592240	2592446	N/A	VIT_06s0004g02140	PROTEIN DETOXIFICATION 42 (PTHR42893:SF4)
Vitvi06g00267											ES	5'UTR	3348177	3348247	3347918	3348047	3348687	3348820	N/A	VIT_06s0004g02700	STORAGE PROTEIN-RELATED (PTHR31210:SF43)
Vitvi06g00267											ES	5'UTR	3348177	3348247	3347918	3348047	3348670	3348820	N/A	VIT_06s0004g02700	STORAGE PROTEIN-RELATED (PTHR31210:SF43)
Vitvi06g00284											A5SS	CDS	3609527	3609657	3609527	3609654	3610506	3610672	preserved	VIT_06s0004g02890	PROTEIN DISULFIDE-ISOMERASE (PTHR18929:SF40)
Vitvi06g00312											ES*	CDS	3897177	3897235	3896416	3896541	3898965	3899169	interrupted	VIT_06s0004g03140	ISOVALERYL-COA DEHYDROGENASE, MITOCHONDRIAL (PTHR43884:SF10)
Vitvi06g00372											ES*	CDS	4649947	4650046	4649756	4649859	4650999	4651086	preserved	VIT_06s0004g03690	GLUTATHIONE S-TRANSFERASE L2, CHLOROPLASTIC (PTHR44328:SF11)
Vitvi06g00732											IR	5'UTR	8234946	8236311	8234946	8235131	8235235	8236311	N/A	VIT_06s0004g07430	SORTING NEXIN-RELATED (PTHR46757:SF2)
Vitvi06g00798											ES	CDS	8830671	8830856	8829411	8829869	8832201	8832268	interrupted	VIT_06s0004g08050	MYB TRANSCRIPTION FACTOR (PTHR46993:SF6)
Vitvi06g01073											A5SS	5'UTR	14941027	14941431	14941194	14941431	14939928	14940546	N/A	VIT_06s0009g01790	ABSCISIC ACID-INSENSITIVE 5-like protein 2
Vitvi06g01491											IR	3'UTR	21550499	21550870	21550499	21550663	21550768	21550870	N/A	VIT_06s0080g00440	28S RIBOSOMAL PROTEIN S9, MITOCHONDRIAL (PTHR21569:SF1)
Vitvi06g01524											ES	CDS-3'UTR	22051403	22051598	22050150	22050624	22052190	22052247	N/A	VIT_06s0080g00860	DECAPPING PROTEIN 1, ISOFORM A (PTHR16290:SF0)
Vitvi06g01537											ES*	5'UTR-CDS	22193183	22193243	22192466	22192517	22193892	22194734	N/A	VIT_06s0080g00980	MOMILACTONE A SYNTHASE (PTHR43180:SF30)
Vitvi06g01662											A3SS	5'UTR	3914387	3914496	3914396	3914496	3914148	3914247	N/A	VIT_06s0004g03160	DNA-BINDING PROTEIN S1FA1-RELATED (PTHR35298:SF9)
Vitvi06g01692											ES	5'UTR	5461767	5461850	5459870	5459966	5467832	5468019	N/A	VIT_06s0004g04500	37S RIBOSOMAL PROTEIN MRP10, MITOCHONDRIAL (PTHR28066:SF1)
Vitvi06g01842											IR	5'UTR	15121139	15121288	15121139	15121241	15121278	15121288	N/A	VIT_13s0019g00300	proteasome-associated protein ECM29 homolog
Vitvi06g01842											ES	5'UTR	15121562	15121631	15121278	15121288	15125716	15126961	N/A	VIT_13s0019g00300	proteasome-associated protein ECM29 homolog
Vitvi07g00031											A5SS	5'UTR	371400	371710	371451	371710	371037	371262	N/A	VIT_07s0141g00610	E3 UBIQUITIN PROTEIN LIGASE DRIP1 (PTHR46293:SF1)
Vitvi07g00414											IR	CDS-3'UTR	4381406	4381958	4381406	4381720	4381879	4381958	N/A	VIT_07s0005g01460	GLUTAMYL ENDOPEPTIDASE, CHLOROPLASTIC-RELATED (PTHR42776:SF19)
Vitvi07g00540											ES*	CDS	5416013	5416106	5415470	5415536	5417110	5417141	preserved	VIT_07s0005g02760	OS07G0637100 PROTEIN (PTHR43948:SF14)
Vitvi07g00544											ES	CDS	5440348	5440432	5440198	5440254	5440591	5440684	preserved	VIT_07s0005g02800	GLUCOSE-1-PHOSPHATE ADENYLYLTRANSFERASE LARGE SUBUNIT 4, CHLOROPLASTIC/AMYLOPLASTIC (PTHR43523:SF15)
Vitvi07g00803											A3SS	3'UTR	10281706	10282145	10281819	10282145	10278584	10279963	N/A	VIT_07s0005g05660	F-box/kelch-repeat protein At3g24760
Vitvi07g01248											ES*	5'UTR-CDS	17769655	17769767	17769455	17769536	17770238	17770292	N/A	VIT_00s0220g00100	uncharacterized
Vitvi07g01473											ES*	CDS	20374190	20374346	20372994	20373347	20375485	20375644	preserved	VIT_07s0191g00250	PROTEIN SINGED (PTHR10551:SF9)
Vitvi07g01499											ES	CDS	20596769	20596881	20594180	20594371	20598360	20598831	interrupted	VIT_07s0191g00080	LANC-LIKE PROTEIN GCL1 (PTHR12736:SF14)
Vitvi07g01499											ES	CDS	20596769	20596881	20593737	20594085	20598360	20598831	interrupted	VIT_07s0191g00080	LANC-LIKE PROTEIN GCL1 (PTHR12736:SF14)
Vitvi07g01499											ES	CDS	20594996	20595108	20594180	20594371	20598360	20598831	interrupted	VIT_07s0191g00080	LANC-LIKE PROTEIN GCL1 (PTHR12736:SF14)
Vitvi07g01499											ES	CDS	20596769	20596881	20594180	20594371	20599276	20599618	interrupted	VIT_07s0191g00080	LANC-LIKE PROTEIN GCL1 (PTHR12736:SF14)
Vitvi07g01499											ES	CDS	20594996	20595108	20593740	20594085	20598360	20598831	interrupted	VIT_07s0191g00080	LANC-LIKE PROTEIN GCL1 (PTHR12736:SF14)
Vitvi07g01885											A5SS	5'UTR	24612021	24612294	24612021	24612219	24612880	24614349	N/A	VIT_07s0031g02120	OS06G0728500 PROTEIN (PTHR35477:SF1)
Vitvi07g01885											A5SS	5'UTR	24612021	24612335	24612021	24612219	24612880	24614349	N/A	VIT_07s0031g02120	OS06G0728500 PROTEIN (PTHR35477:SF1)
Vitvi07g02218											A3SS	5'UTR-CDS	4142023	4142168	4142023	4142151	4143198	4143274	N/A	VIT_07s0005g01230	TRANSCRIPTION INITIATION PROTEIN SPT3 HOMOLOG (PTHR11380:SF5)
Vitvi08g00058											ES*	CDS	1005510	1005615	997869	997939	1005720	1006037	preserved	VIT_08s0056g00700	LA-RELATED PROTEIN 1A (PTHR22792:SF101)
Vitvi08g00068											ES	CDS	1244636	1244752	1241962	1242083	1245517	1245586	interrupted	VIT_08s0056g00790	ELMO/CED-12 FAMILY PROTEIN (PTHR12771:SF56)
Vitvi08g00115											IR	5'UTR	2037176	2037715	2037176	2037277	2037423	2037715	N/A	VIT_08s0056g01290	OS07G0166700 PROTEIN (PTHR27003:SF88)
Vitvi08g00881											ES*	CDS	10962823	10962886	10962499	10962562	10963664	10963724	preserved	VIT_08s0040g00050	flagellar attachment zone protein 1
Vitvi08g00939											ES*	CDS	11732306	11732452	11730556	11730776	11732533	11732864	interrupted	VIT_08s0040g00770	CYSTEINE PROTEINASE INHIBITOR 7 (PTHR11413:SF110)
Vitvi08g00972											ES	CDS	12190332	12190373	12189999	12190192	12190447	12190788	interrupted	VIT_08s0040g01170	HYDROXYMETHYLGLUTARYL-COA LYASE (PTHR42738:SF15)
Vitvi08g01180											IR	3'UTR	14510396	14510924	14510396	14510598	14510756	14510924	N/A	VIT_08s0007g00120	UBIQUITIN-CONJUGATING ENZYME E2 G1 (PTHR24067:SF3)
Vitvi08g01204											A3SS	5'UTR	14724788	14724978	14724793	14724978	14724515	14724676	N/A	VIT_08s0007g00420	PROTEIN KINASE APK1A, CHLOROPLASTIC (PTHR45621:SF155)
Vitvi08g01204											A3SS	5'UTR	14724788	14724978	14724797	14724978	14724515	14724676	N/A	VIT_08s0007g00420	PROTEIN KINASE APK1A, CHLOROPLASTIC (PTHR45621:SF155)
Vitvi08g01266											A3SS	3'UTR	15244301	15244731	15244301	15244673	15246498	15246622	N/A	VIT_08s0007g01140	PRA1 FAMILY PROTEIN (PTHR12859:SF0)
Vitvi08g01359											ES	5'UTR	16223416	16223453	16222429	16222643	16223778	16224280	N/A	VIT_08s0007g02180	MITOCHONDRIAL INNER MEMBRANE PROTEASE SUBUNIT 2 (PTHR46041:SF2)
Vitvi08g01926											ES*	CDS	22087663	22087769	22086929	22087200	22087923	22088001	interrupted	VIT_08s0007g08710	PROTEIN N-TERMINAL GLUTAMINE AMIDOHYDROLASE (PTHR13035:SF0)
Vitvi09g00082											ES	CDS	776068	776119	773594	773666	776200	776474	preserved	VIT_09s0002g01050	RING-BOX PROTEIN 1A (PTHR11210:SF43)
Vitvi09g00082											ES	CDS	776068	776119	775878	775938	776200	776474	preserved	VIT_09s0002g01050	RING-BOX PROTEIN 1A (PTHR11210:SF43)
Vitvi09g00150											A3SS	5'UTR	1586997	1587208	1587050	1587208	1586729	1586857	N/A	VIT_09s0002g01770	GLYCYLPEPTIDE N-TETRADECANOYLTRANSFERASE (PTHR11377:SF5)
Vitvi09g00196											IR	5'UTR	2152661	2153096	2152661	2152835	2152952	2153096	N/A	VIT_09s0002g02350	heterogeneous nuclear ribonucleoprotein 1
Vitvi09g00514											A5SS	CDS	5765827	5765895	5765836	5765895	5762456	5762677	preserved	VIT_09s0002g05950	CYTOCHROME C1, HEME PROTEIN, MITOCHONDRIAL (PTHR10266:SF3)
Vitvi09g00606											IR	5'UTR	6770863	6771258	6770863	6771024	6771189	6771258	N/A	VIT_09s0002g06870	METHYL-CPG-BINDING DOMAIN-CONTAINING PROTEIN 11 (PTHR33729:SF12)
Vitvi09g00606											A5SS	5'UTR	6770863	6771058	6770863	6771024	6771189	6771258	N/A	VIT_09s0002g06870	METHYL-CPG-BINDING DOMAIN-CONTAINING PROTEIN 11 (PTHR33729:SF12)
Vitvi09g00648											A3SS	5'UTR-CDS	7406228	7407715	7406228	7407710	7409115	7409210	N/A	VIT_09s0002g07360	CHECKPOINT PROTEIN (PTHR12900:SF0)
Vitvi09g01246											A3SS	CDS	18377174	18377236	18377174	18377224	18377333	18377382	preserved	VIT_09s0018g01390	SERINE/THREONINE-PROTEIN KINASE FRAY2 (PTHR48014:SF24)
Vitvi09g01381											ES	5'UTR	21519977	21520097	21518823	21518969	21520181	21520552	N/A	VIT_09s0054g00700	PYROPHOSPHATE-ENERGIZED MEMBRANE PROTON PUMP 2-RELATED (PTHR31998:SF31)
Vitvi09g01389											A3SS	3'UTR	21668374	21669098	21668374	21669020	21671815	21671950	N/A	VIT_05s0062g00010	PUMILIO HOMOLOG 6, CHLOROPLASTIC (PTHR12537:SF119)
Vitvi09g01457											A3SS	5'UTR-CDS	22612795	22612952	22612795	22612949	22613039	22613147	N/A	VIT_09s0054g01600	EVOLUTIONARILY CONSERVED C-TERMINAL REGION 5 (PTHR12357:SF89)
Vitvi09g01550											A5SS	5'UTR	2486693	2486803	2486697	2486803	2486350	2486469	N/A	VIT_09s0002g02750	CHARGED MULTIVESICULAR BODY PROTEIN 4C (PTHR22761:SF10)
Vitvi09g01550											A3SS	5'UTR	2486350	2486480	2486350	2486469	2486693	2486803	N/A	VIT_09s0002g02750	CHARGED MULTIVESICULAR BODY PROTEIN 4C (PTHR22761:SF10)
Vitvi10g00023											ES*	CDS	210952	211029	210493	210554	211193	211451	interrupted	VIT_10s0116g00450	TYROSYL-DNA PHOSPHODIESTERASE 1 (PTHR12415:SF0)
Vitvi10g00052											A5SS	5'UTR	433618	433689	433618	433685	435814	436156	N/A	VIT_10s0116g00940	PROTEIN OSCA1 (PTHR13018:SF93)
Vitvi10g00094											A5SS	5'UTR	999128	999333	999167	999333	998810	999045	N/A	VIT_10s0116g01730	STARCH SYNTHASE 3, CHLOROPLASTIC/AMYLOPLASTIC (PTHR46083:SF5)
Vitvi10g00516											ES	CDS	5318511	5318533	5318034	5318428	5318704	5318775	interrupted	VIT_10s0003g00510	TRANSCRIPTION ELONGATION FACTOR 1 HOMOLOG (PTHR20934:SF0)
Vitvi10g00577											A5SS	3'UTR	6123898	6124252	6123898	6124009	6124661	6125164	N/A	VIT_10s0003g01230	HYDROLASE-LIKE PROTEIN FAMILY (PTHR12482:SF11)
Vitvi10g00607											IR	5'UTR	6466809	6467829	6466809	6467202	6467307	6467829	N/A	VIT_10s0003g01500	RING/FYVE/PHD ZINC FINGER SUPERFAMILY PROTEIN (PTHR46214:SF8)
Vitvi10g00726											ES*	CDS	8416601	8416699	8414674	8414721	8420178	8420264	interrupted	VIT_10s0003g02770	PTERIN-4-ALPHA-CARBINOLAMINE DEHYDRATASE (PTHR12599:SF0)
Vitvi10g00726											ES	CDS	8414674	8414721	8414449	8414582	8420178	8420264	interrupted	VIT_10s0003g02770	PTERIN-4-ALPHA-CARBINOLAMINE DEHYDRATASE (PTHR12599:SF0)
Vitvi10g00797											A3SS	CDS	9446766	9446949	9446793	9446949	9446277	9446326	preserved	VIT_10s0003g03500	KATANIN P60 ATPASE-CONTAINING SUBUNIT A-LIKE 2 (PTHR23074:SF78)
Vitvi10g01120											ES	CDS	15095152	15095224	15094529	15094607	15096539	15096655	preserved	VIT_10s0092g00210	LYSINE-SPECIFIC DEMETHYLASE JMJ15-RELATED (PTHR10694:SF105)
Vitvi11g00076											ES	CDS	882742	882874	881750	882015	883264	883400	preserved	VIT_11s0016g01070	THIOL PROTEASE ALEURAIN (PTHR12411:SF777)
Vitvi11g00199											A3SS	5'UTR-CDS	1965906	1966301	1965906	1966238	1967044	1967134	N/A	VIT_11s0016g02430	PROTEIN KINASE SUPERFAMILY PROTEIN (PTHR27001:SF598)
Vitvi11g00279											ES*	CDS	2660119	2660350	2659369	2659651	2662679	2662844	preserved	VIT_11s0016g03280	PROTEIN PHOSPHATASE 1 REGULATORY SUBUNIT 7 (PTHR15454:SF56)
Vitvi11g00354											A3SS	3'UTR	3367198	3367549	3367198	3367546	3376823	3378372	N/A	VIT_11s0016g04130	trihelix transcription factor ASIL1
Vitvi11g00437											ES*	CDS	4263158	4263263	4262907	4263048	4263539	4263639	preserved	VIT_11s0016g04950	PEROXISOMAL NADH PYROPHOSPHATASE NUDT12 (PTHR42904:SF6)
Vitvi11g00473											ES	5'UTR	4718030	4718094	4715972	4716096	4720295	4720452	N/A	VIT_11s0016g05390	RIBOSOMAL PROTEIN (PTHR18804:SF16)
Vitvi11g00523											ES	3'UTR	5511510	5511575	5511124	5511246	5512114	5512266	N/A	VIT_11s0016g05900	OS06G0175500 PROTEIN (PTHR22951:SF32)
Vitvi11g00574											A3SS	5'UTR	6250084	6250353	6250128	6250353	6248181	6248347	N/A	VIT_11s0118g00480	F-box/LRR-repeat protein 14
Vitvi11g00588											IR	5'UTR	6447976	6448369	6447976	6448132	6448267	6448369	N/A	VIT_11s0118g00660	SCYTHE PROTEIN UBIQUITIN-LIKE DOMAIN PROTEIN (PTHR15204:SF3)
Vitvi11g00588											A5SS	5'UTR	6447976	6448185	6447976	6448132	6448267	6448369	N/A	VIT_11s0118g00660	SCYTHE PROTEIN UBIQUITIN-LIKE DOMAIN PROTEIN (PTHR15204:SF3)
Vitvi11g00614											A3SS	5'UTR	6775911	6775994	6775955	6775994	6774969	6775105	N/A	VIT_11s0149g00070	TRANSLATION ELONGATION FACTOR EF1B/RIBOSOMAL PROTEIN S6 FAMILY PROTEIN (PTHR21011:SF13)
Vitvi11g00614											ES	5'UTR	6775955	6775994	6774969	6775105	6777092	6777175	N/A	VIT_11s0149g00070	TRANSLATION ELONGATION FACTOR EF1B/RIBOSOMAL PROTEIN S6 FAMILY PROTEIN (PTHR21011:SF13)
Vitvi11g00813											A5SS	CDS	10121844	10121918	10121844	10121910	10122042	10122152	interrupted	VIT_11s0037g00970	AUTOPHAGY-RELATED 18A, ISOFORM E (PTHR11227:SF17)
Vitvi11g00923											ES*	CDS	12480975	12481068	12474121	12474217	12481653	12482062	preserved	VIT_11s0065g00340	DEXH-BOX ATP-DEPENDENT RNA HELICASE DEXH10 (PTHR12131:SF13)
Vitvi11g01128											A3SS	5'UTR	16802304	16802827	16802308	16802827	16801002	16801220	N/A	VIT_11s0103g00490	CORE-2/I-BRANCHING BETA-1,6-N-ACETYLGLUCOSAMINYLTRANSFERASE FAMILY PROTEIN (PTHR31042:SF1)
Vitvi11g01165											ES*	5'UTR-CDS	17635615	17635912	17635400	17635475	17636187	17636279	N/A	VIT_11s0052g00180	RIBOSOMAL BIOGENESIS PROTEIN LAS1L (PTHR15002:SF0)
Vitvi11g01400											ES	5'UTR	2990504	2990638	2990034	2990146	2991492	2991817	N/A	VIT_11s0016g03660	SOLUTE CARRIER FAMILY 2, FACILITATED GLUCOSE TRANSPORTER MEMBER 4 (PTHR23503:SF8)
Vitvi11g01416											ES	5'UTR	3703434	3703539	3703284	3703366	3705284	3705748	N/A	VIT_11s0016g04410	polyadenylate-binding protein-interacting protein 5
Vitvi11g01432											IR	5'UTR	4399788	4401286	4399788	4399956	4400107	4401286	N/A	VIT_11s0016g05120	AT29763P-RELATED (PTHR43908:SF3)
Vitvi11g01433											ES	CDS	4418883	4418952	4418621	4418734	4419106	4419301	preserved	VIT_11s0016g05130	SIGNAL PEPTIDASE COMPLEX CATALYTIC SUBUNIT SEC11 (PTHR10806:SF6)
Vitvi11g01444											A3SS	3'UTR	4862043	4862761	4862043	4862703	4862896	4863043	N/A	VIT_11s0016g05490	ACTIN-RELATED PROTEIN 6 (PTHR11937:SF47)
Vitvi12g00021											ES*	5'UTR-CDS	470297	470813	468952	469177	471420	471516	N/A	VIT_12s0142g00310	PSBQ-LIKE PROTEIN 3, CHLOROPLASTIC (PTHR33399:SF6)
Vitvi12g00067											IR	3'UTR	1196295	1197090	1196295	1196770	1196971	1197090	N/A	VIT_12s0028g00630	PERSULFIDE DIOXYGENASE ETHE1, MITOCHONDRIAL (PTHR43084:SF1)
Vitvi12g00120											A5SS	CDS	2045280	2045536	2045280	2045530	2045677	2045792	preserved	VIT_12s0028g01390	ALPHA-CRYSTALLIN DOMAIN 32.1 (PTHR43670:SF61)
Vitvi12g00165											ES	5'UTR	2654152	2654225	2653276	2653363	2654952	2655073	N/A	VIT_12s0028g01990	SEC1 FAMILY DOMAIN-CONTAINING PROTEIN MIP3 (PTHR11679:SF71)
Vitvi12g00210											A3SS	CDS	3179545	3179938	3179590	3179938	3178373	3179391	preserved	0	unknown
Vitvi12g00303											IR	5'UTR	4448517	4449028	4448517	4448703	4448853	4449028	N/A	VIT_12s0028g03610	MANNAN ENDO-1,4-BETA-MANNOSIDASE 2 (PTHR31451:SF45)
Vitvi12g00303											ES	5'UTR	4448853	4449028	4448517	4448703	4449139	4449527	N/A	VIT_12s0028g03610	MANNAN ENDO-1,4-BETA-MANNOSIDASE 2 (PTHR31451:SF45)
Vitvi12g00431											ES	CDS	6185339	6185452	6184627	6184727	6186682	6186776	interrupted	VIT_12s0059g01260	PLASTIDIC GLUCOSE TRANSPORTER 1-RELATED (PTHR23503:SF103)
Vitvi12g01613											A5SS	5'UTR	15190572	15190711	15190572	15190675	15190839	15190915	N/A	VIT_12s0055g00900	MRNA EXPORT FACTOR (PTHR10971:SF11)
Vitvi12g01801											A3SS	5'UTR	18427097	18427175	18427097	18427167	18429302	18429387	N/A	VIT_12s0034g01020	RIBOSOMAL L18P/L5E FAMILY PROTEIN (PTHR12899:SF8)
Vitvi12g01996											A3SS	5'UTR-CDS	21608116	21608843	21608133	21608843	21605171	21605320	N/A	VIT_12s0035g00620	BASIC-LEUCINE ZIPPER (BZIP) TRANSCRIPTION FACTOR FAMILY PROTEIN (PTHR46835:SF3)
Vitvi12g02011											IR*	3'UTR	21782276	21782893	21782276	21782449	21782528	21782893	N/A	VIT_12s0035g00410	DISEASE RESISTANCE RPP13-LIKE PROTEIN 1-RELATED (PTHR23155:SF1071)
Vitvi12g02216											IR	3'UTR	2053081	2053409	2053081	2053172	2053205	2053409	N/A	VIT_12s0028g01400	DNA-DIRECTED RNA POLYMERASE II SUBUNIT RPB4 (PTHR21297:SF0)
Vitvi12g02701											ES	3'UTR	21321453	21321580	21321255	21321297	21321753	21321883	N/A	VIT_12s0035g00420	putative disease resistance protein RGA1
Vitvi13g00175											IR	5'UTR	1592376	1593051	1592376	1592774	1592889	1593051	N/A	VIT_13s0067g02970	UDP-XYLOSE TRANSPORTER 2-RELATED (PTHR11132:SF310)
Vitvi13g00203											A3SS	5'UTR	1859549	1860042	1859593	1860042	1858196	1858314	N/A	VIT_13s0067g03390	TWO-COMPONENT RESPONSE REGULATOR-LIKE APRR7 (PTHR43874:SF9)
Vitvi13g00263											ES	CDS	2611038	2611150	2609700	2609831	2616498	2618103	interrupted	VIT_13s0019g00490	N-LYSINE METHYLTRANSFERASE (PTHR47025:SF6)
Vitvi13g00497											A3SS	3'UTR	4397212	4397649	4397212	4397587	4398681	4398929	N/A	VIT_13s0019g03230	IMMEDIATE EARLY RESPONSE 3-INTERACTING PROTEIN 1 (PTHR15858:SF0)
Vitvi13g00535											IR	3'UTR	4858618	4859308	4858618	4858715	4858855	4859308	N/A	VIT_13s0019g03600	NUCLEAR TRANSCRIPTION FACTOR Y SUBUNIT B-1 (PTHR11064:SF101)
Vitvi13g00535											ES	CDS	4855816	4855867	4855592	4855676	4858618	4859308	preserved	VIT_13s0019g03600	NUCLEAR TRANSCRIPTION FACTOR Y SUBUNIT B-1 (PTHR11064:SF101)
Vitvi13g00613											ES*	CDS	5837813	5838038	5837300	5837367	5839049	5839056	preserved	VIT_13s0019g04370	PHOSPHOGLUCOSAMINE MUTASE FAMILY PROTEIN (PTHR42946:SF1)
Vitvi13g00723											ES*	CDS	7710741	7710801	7709137	7709546	7711973	7712073	preserved	VIT_13s0074g00210	PYRUVATE KINASE (PTHR11817:SF4)
Vitvi13g01007											ES*	CDS	13558650	13558734	13557572	13557612	13561082	13561188	preserved	VIT_13s0073g00160	NUCLEAR TRANSPORT FACTOR 2 (NTF2) FAMILY PROTEIN (PTHR34213:SF2)
Vitvi13g01057											A5SS	CDS	14674410	14674497	14674413	14674497	14674141	14674255	preserved	VIT_13s0073g00610	UBIQUITIN CARBOXYL-TERMINAL HYDROLASE (PTHR24006:SF789)
Vitvi13g01200											ES*	CDS	17779199	17779391	17773425	17773595	17779986	17780149	preserved	VIT_13s0047g00540	CINNAMOYL-COA REDUCTASE 1-LIKE (PTHR10366:SF711)
Vitvi13g01256											IR	5'UTR	18950051	18950613	18950051	18950155	18950293	18950613	N/A	VIT_13s0067g01920	EXPORTIN 7 (PTHR12596:SF2)
Vitvi13g01256											A3SS	CDS	18916746	18916851	18916746	18916848	18916927	18917032	preserved	VIT_13s0067g01920	EXPORTIN 7 (PTHR12596:SF2)
Vitvi13g01266											A3SS	5'UTR-CDS	19084373	19084809	19084438	19084809	19083433	19083578	N/A	VIT_13s0067g01630	TRANSCRIPTION FACTOR MYB33-RELATED (PTHR47995:SF18)
Vitvi13g01345											ES	5'UTR	20502944	20503431	20502559	20502687	20509701	20509808	N/A	VIT_13s0084g00700	DNA-DIRECTED RNA POLYMERASE III SUBUNIT RPC9 (PTHR15561:SF0)
Vitvi13g01687											ES	3'UTR	26766493	26766552	26766081	26766174	26766644	26767153	N/A	VIT_13s0064g00470	disease resistance protein At3g14460
Vitvi13g01687											IR	3'UTR	26766644	26767153	26766644	26766738	26766924	26767153	N/A	VIT_13s0064g00470	putative disease resistance protein At3g14460
Vitvi13g01915											A5SS	CDS	1655458	1655575	1655458	1655572	1656618	1656770	preserved	VIT_13s0067g03060	AMINOACYL TRNA SYNTHASE COMPLEX-INTERACTING MULTIFUNCTIONAL PROTEIN 1 (PTHR11586:SF33)
Vitvi13g01925											ES*	CDS	2142091	2142151	2139134	2139220	2143711	2144026	preserved	VIT_13s0067g03800	CYTOCHROME C OXIDASE SUBUNIT 6B-1 (PTHR46281:SF14)
Vitvi13g02138											ES	5'UTR-CDS	10373602	10374838	10368197	10368429	10376410	10376621	N/A	0	ARPP21 cAMP-regulated phosphoprotein 21
Vitvi14g00056											ES*	CDS	570163	570211	569264	569483	571416	571683	preserved	VIT_14s0060g00630	BNAA09G15240D PROTEIN (PTHR23402:SF24)
Vitvi14g00056											ES*	CDS	570312	570417	569264	569483	571416	571683	preserved	VIT_14s0060g00630	BNAA09G15240D PROTEIN (PTHR23402:SF24)
Vitvi14g00256											ES	CDS	3152602	3152671	3151230	3151728	3152767	3153789	preserved	VIT_14s0128g00360	OS11G0148400 PROTEIN (PTHR35701:SF1)
Vitvi14g00346											ES*	CDS	4916500	4916567	4894761	4894808	4916705	4916806	interrupted	VIT_14s0030g00710	SODIUM/HYDROGEN EXCHANGER (PTHR10110:SF176)
Vitvi14g00618											IR	5'UTR	10271654	10272138	10271654	10271791	10271904	10272138	N/A	VIT_14s0036g00500	CELL DIVISION CYCLE 5-LIKE PROTEIN (PTHR45885:SF1)
Vitvi14g00640											ES*	CDS	10861252	10861330	10856813	10856906	10861596	10861665	preserved	VIT_14s0036g00700	PROTEIN PRENYLTRANSFERASE ALPHA SUBUNIT REPEAT-CONTAINING PROTEIN 1 (PTHR11129:SF3)
Vitvi14g01245											ES*	CDS-3'UTR	22001323	22001382	22001038	22001115	22002094	22002175	N/A	VIT_14s0083g00100	OS01G0694200 PROTEIN (PTHR37383:SF1)
Vitvi14g01289											ES*	5'UTR	22621117	22621181	22620848	22620969	22621989	22622148	N/A	VIT_14s0083g00580	S-ADENOSYLMETHIONINE DECARBOXYLASE PROENZYME 2 (PTHR11570:SF23)
Vitvi14g01295											ES*	5'UTR	22684841	22684947	22677583	22677677	22687181	22687340	N/A	VIT_14s0083g00630	FBD PROTEIN (PTHR32212:SF242)
Vitvi14g01295											ES*	5'UTR	22684841	22684947	22677583	22677677	22686128	22687101	N/A	VIT_14s0083g00630	FBD PROTEIN (PTHR32212:SF242)
Vitvi14g01555											ES	5'UTR	25742301	25742371	25740169	25741836	25742679	25743090	N/A	VIT_14s0068g02150	KELCH REPEAT F-BOX PROTEIN (PTHR46122:SF5)
Vitvi14g01579											ES*	CDS	26047768	26047834	26047491	26047532	26048021	26048058	preserved	VIT_14s0171g00190	PROTOPORPHYRINOGEN OXIDASE (PTHR42923:SF3)
Vitvi14g01605											ES	5'UTR	26289582	26289713	26289203	26289385	26289800	26289908	N/A	VIT_14s0171g00490	GLUCOSE-6-PHOSPHATE 1-DEHYDROGENASE (PTHR23429:SF0)
Vitvi14g01605											A3SS	5'UTR	26289582	26289652	26289582	26289640	26289800	26289908	N/A	VIT_14s0171g00490	GLUCOSE-6-PHOSPHATE 1-DEHYDROGENASE (PTHR23429:SF0)
Vitvi14g01605											A3SS	5'UTR	26289582	26289713	26289582	26289640	26289800	26289908	N/A	VIT_14s0171g00490	GLUCOSE-6-PHOSPHATE 1-DEHYDROGENASE (PTHR23429:SF0)
Vitvi14g01772											A3SS	CDS	27762931	27763059	27762931	27763041	27763216	27763346	preserved	VIT_14s0066g01310	PROTEIN FARNESYLTRANSFERASE SUBUNIT BETA (PTHR11774:SF6)
Vitvi14g01866											ES*	CDS	28554935	28555047	28554482	28554646	28557037	28557172	interrupted	VIT_14s0066g02330	PAIRED AMPHIPATHIC HELIX SIN3-LIKE PROTEIN-RELATED (PTHR12346:SF8)
Vitvi14g01906											IR	5'UTR	28909629	28910309	28909629	28910015	28910088	28910309	N/A	VIT_14s0108g00090	PLANT CYSTEINE OXIDASE 2 (PTHR22966:SF1)
Vitvi14g01934											ES*	CDS	29261645	29261798	29255306	29255471	29262468	29264737	preserved	VIT_14s0108g00490	ubiquitin-protein ligase(PC00234)
Vitvi14g02028											ES*	CDS	30063020	30063076	30062723	30062882	30064618	30065464	interrupted	VIT_14s0108g01520	GALACTURONOSYLTRANSFERASE 13-RELATED (PTHR32116:SF27)
Vitvi14g02028											ES*	CDS	30063020	30063076	30062723	30062879	30064618	30065464	interrupted	VIT_14s0108g01520	GALACTURONOSYLTRANSFERASE 13-RELATED (PTHR32116:SF27)
Vitvi14g02541											ES*	CDS	2883259	2883346	2882128	2882218	2883460	2883505	preserved	VIT_14s0128g00720	ligase(PC00142)
Vitvi14g03019											ES*	CDS	27640556	27640614	27640268	27640312	27640696	27640926	interrupted	VIT_14s0066g01160	PROTEASOME ASSEMBLY CHAPERONE 3 (PTHR31051:SF1)
Vitvi15g00615											ES*	CDS	13187757	13187818	13186612	13186734	13189851	13189950	interrupted	VIT_15s0021g02240	3-HYDROXYISOBUTYRYL-COA HYDROLASE-LIKE PROTEIN 1, MITOCHONDRIAL (PTHR43176:SF4)
Vitvi15g00615											A5SS	CDS	13189851	13189950	13189851	13189935	13190035	13190137	preserved	VIT_15s0021g02240	3-HYDROXYISOBUTYRYL-COA HYDROLASE-LIKE PROTEIN 1, MITOCHONDRIAL (PTHR43176:SF4)
Vitvi15g00621											IR	3'UTR	13265958	13266261	13265958	13266158	13266222	13266261	N/A	0	probable P53/DNA damage-regulated protein
Vitvi15g00697											ES	5'UTR	14551847	14551893	14551503	14551570	14552355	14552412	N/A	VIT_15s0024g01200	MYOSIN-4 PROTEIN (DUF641)-RELATED (PTHR31161:SF2)
Vitvi15g00725											IR	3'UTR	14841410	14842058	14841410	14841837	14841923	14842058	N/A	VIT_15s0048g00710	PROTEIN S-ACYLTRANSFERASE 14-RELATED (PTHR22883:SF279)
Vitvi15g00838											IR	5'UTR	16122025	16122638	16122025	16122275	16122392	16122638	N/A	VIT_15s0048g01990	METHYLTRANSFERASE PMT13-RELATED (PTHR10108:SF763)
Vitvi15g00926											ES	5'UTR-CDS	17141088	17141573	17140038	17140182	17141706	17141819	N/A	VIT_15s0046g00050	SERINE/ARGININE-RICH SPLICING FACTOR RS40-RELATED (PTHR23147:SF126)
Vitvi15g01027											ES*	CDS	18419603	18419660	18419283	18419444	18420107	18420188	preserved	VIT_15s0046g01440	G-BOX-BINDING FACTOR 3 (PTHR45967:SF1)
Vitvi15g01098											IR	5'UTR	19056731	19057706	19056731	19057420	19057571	19057706	N/A	VIT_15s0046g02270	CHORISMATE SYNTHASE (PTHR34802:SF1)
Vitvi15g01132											ES	5'UTR	19419164	19419245	19415805	19415842	19419359	19419491	N/A	VIT_15s0046g01590	rRNA-processing protein FCF1 homolog, acidic endochitinase-like
Vitvi15g01132											ES	5'UTR-CDS	19419359	19419491	19415805	19415842	19419599	19419665	N/A	VIT_15s0046g01590	rRNA-processing protein FCF1 homolog, acidic endochitinase-like
Vitvi15g01145											A5SS	5'UTR	19636924	19637408	19636924	19637336	19637995	19638597	N/A	VIT_15s0046g02930	AT-HOOK MOTIF NUCLEAR-LOCALIZED PROTEIN 9 (PTHR31500:SF9)
Vitvi15g01145											A3SS	5'UTR	19637756	19638597	19637995	19638597	19636924	19637336	N/A	VIT_15s0046g02930	AT-HOOK MOTIF NUCLEAR-LOCALIZED PROTEIN 9 (PTHR31500:SF9)
Vitvi15g01145											IR	5'UTR	19636924	19638597	19636924	19637336	19637995	19638597	N/A	VIT_15s0046g02930	AT-HOOK MOTIF NUCLEAR-LOCALIZED PROTEIN 9 (PTHR31500:SF9)
Vitvi15g01172											ES*	CDS	19994542	19994679	19994040	19994131	19994785	19994845	interrupted	VIT_15s0046g03380	POTASSIUM CHANNEL PROTEIN 2-RELATED (PTHR43833:SF9)
Vitvi15g01173											ES	CDS	20011621	20011702	20011337	20011524	20013461	20013787	preserved	VIT_15s0046g03400	C-1-TETRAHYDROFOLATE SYNTHASE, CYTOPLASMIC (PTHR48099:SF5)
Vitvi15g01191											ES*	CDS	20204702	20204830	20204229	20204607	20204914	20205045	interrupted	VIT_15s0046g03700	NAD(P)-BINDING ROSSMANN-FOLD SUPERFAMILY PROTEIN (PTHR43242:SF1)
Vitvi15g01710											ES	CDS	20297562	20297662	20286442	20286658	20299481	20299510	interrupted	VIT_15s0046g03770	ANAPHASE-PROMOTING COMPLEX SUBUNIT 11 (PTHR11210:SF1)
Vitvi16g00931											A5SS	5'UTR	17196633	17196806	17196633	17196736	17197942	17198877	N/A	VIT_16s0100g00310	YCF20-LIKE PROTEIN (PTHR33787:SF5)
Vitvi16g01282											IR	5'UTR	22197813	22198838	22197813	22198219	22198409	22198838	N/A	VIT_16s0098g00290	GLUTAMATE SYNTHASE [NADH] (PTHR11938:SF133)
Vitvi16g01390											IR	5'UTR	23253182	23253996	23253182	23253319	23253485	23253996	N/A	VIT_16s0098g01570	ACYL-COA-BINDING DOMAIN-CONTAINING PROTEIN 6 (PTHR24119:SF0)
Vitvi17g00028											A3SS	CDS	293974	294400	293974	294397	294501	294590	preserved	VIT_17s0000g00240	MEI2 C-TERMINAL RRM ONLY LIKE 1 (PTHR24012:SF810)
Vitvi17g00038											A3SS	5'UTR	375396	375966	375399	375966	374263	374484	N/A	VIT_17s0000g00340	CHAPERONE PROTEIN CLPC1, CHLOROPLASTIC-RELATED (PTHR43572:SF8)
Vitvi17g00124											IR	CDS	1233407	1234054	1233407	1233803	1233896	1234054	preserved	VIT_17s0000g01550	AAA-TYPE ATPASE FAMILY PROTEIN-RELATED (PTHR45644:SF11)
Vitvi17g00139											IR	5'UTR-CDS	1389639	1391383	1389639	1391038	1391233	1391383	N/A	VIT_17s0000g01700	inactive leucine-rich repeat receptor-like protein kinase At3g03770
Vitvi17g00279											A3SS	5'UTR	3257667	3257858	3257745	3257858	3257073	3257567	N/A	VIT_17s0000g03240	INOSITOL POLYPHOSPHATE MULTIKINASE (PTHR12400:SF51)
Vitvi17g00561											ES*	CDS	6515314	6515500	6514823	6515024	6515620	6515790	preserved	VIT_17s0000g05850	ABC TRANSPORTER A FAMILY MEMBER 1-RELATED (PTHR19229:SF205)
Vitvi17g00561											ES*	CDS	6515102	6515198	6514823	6515024	6515314	6515500	preserved	VIT_17s0000g05850	ABC TRANSPORTER A FAMILY MEMBER 1-RELATED (PTHR19229:SF205)
Vitvi17g00643											ES*	CDS	7279215	7279252	7278989	7279051	7280251	7280301	interrupted	VIT_17s0000g06610	LON PEPTIDASE N-TERMINAL DOMAIN AND RING FINGER PROTEIN C14F5.10C (PTHR23327:SF42)
Vitvi17g00742											IR	CDS	8827483	8828025	8827483	8827545	8827620	8828025	preserved	VIT_17s0000g07720	OSJNBA0060P14.15 PROTEIN (PTHR23509:SF38)
Vitvi17g00770											A3SS	CDS	9054885	9055060	9054895	9055060	9054754	9054805	interrupted	VIT_17s0000g07950	SERINE/THREONINE-PROTEIN KINASE WNK (WITH NO LYSINE)-LIKE PROTEIN (PTHR46633:SF3)
Vitvi17g00770											A3SS	CDS	9055338	9055389	9055347	9055389	9055145	9055251	preserved	VIT_17s0000g07950	SERINE/THREONINE-PROTEIN KINASE WNK (WITH NO LYSINE)-LIKE PROTEIN (PTHR46633:SF3)
Vitvi17g00770											IR	CDS	9055145	9055389	9055145	9055251	9055338	9055389	preserved	VIT_17s0000g07950	SERINE/THREONINE-PROTEIN KINASE WNK (WITH NO LYSINE)-LIKE PROTEIN (PTHR46633:SF3)
Vitvi17g00826											A5SS	5'UTR	9891624	9891883	9891711	9891883	9890750	9891093	N/A	VIT_17s0000g08520	PANTOTHENATE KINASE 4 (PTHR12280:SF20)
Vitvi17g01036											A3SS	CDS	12628384	12628634	12628384	12628622	12629891	12630098	preserved	VIT_17s0000g10240	CYSTEINE PROTEINASES SUPERFAMILY PROTEIN (PTHR46915:SF6)
Vitvi18g00072											IR	5'UTR	708196	709111	708196	708345	708512	709111	N/A	VIT_18s0122g01010	PROTEIN PHOSPHATASE 2C 27-RELATED (PTHR13832:SF673)
Vitvi18g00072											A3SS	5'UTR	708459	709111	708512	709111	708196	708345	N/A	VIT_18s0122g01010	PROTEIN PHOSPHATASE 2C 27-RELATED (PTHR13832:SF673)
Vitvi18g00072											IR	5'UTR	708196	709111	708196	708345	708459	709111	N/A	VIT_18s0122g01010	PROTEIN PHOSPHATASE 2C 27-RELATED (PTHR13832:SF673)
Vitvi18g00228											ES	CDS	2359551	2359691	2359038	2359393	2359916	2359939	interrupted	VIT_18s0001g01850	AMINO-ACID PERMEASE BAT1 HOMOLOG (PTHR45649:SF17)
Vitvi18g00352											A3SS	3'UTR	3918198	3918489	3918198	3918483	3918575	3918808	N/A	VIT_18s0001g04610	TRNA METHYLTRANSFERASE 9B-RELATED (PTHR13069:SF21)
Vitvi18g00352											IR	3'UTR	3918198	3918808	3918198	3918483	3918575	3918808	N/A	VIT_18s0001g04610	TRNA METHYLTRANSFERASE 9B-RELATED (PTHR13069:SF21)
Vitvi18g00396											A5SS	3'UTR	4350279	4350471	4350329	4350471	4349887	4350035	N/A	VIT_18s0001g05550	RNA splicing factor(PC00148)
Vitvi18g00396											IR	3'UTR	4349887	4350471	4349887	4350035	4350329	4350471	N/A	VIT_18s0001g05550	RNA splicing factor(PC00148)
Vitvi18g00454											ES*	CDS	4950306	4950405	4936681	4936761	4952263	4952325	preserved	VIT_18s0001g06520	ISOAMYLASE 3, CHLOROPLASTIC (PTHR43002:SF3)
Vitvi18g00454											ES	CDS	4950120	4950225	4936681	4936761	4952263	4952325	preserved	VIT_18s0001g06520	ISOAMYLASE 3, CHLOROPLASTIC (PTHR43002:SF3)
Vitvi18g00597											ES	CDS	6810778	6810841	6810575	6810668	6812122	6812204	preserved	VIT_18s0001g08310	INOSITOL-TETRAKISPHOSPHATE 1-KINASE (PTHR14217:SF1)
Vitvi18g00721											A3SS	CDS	8104707	8104809	8104710	8104809	8103846	8103887	preserved	VIT_18s0001g09710	PROTEIN MRG1-LIKE ISOFORM X1 (PTHR10880:SF44)
Vitvi18g00806											A5SS	5'UTR	9021764	9022024	9021815	9022024	9021085	9021383	N/A	VIT_18s0001g10700	PROTEIN PHOSPHATASE 1K, MITOCHONDRIAL (PTHR47992:SF136)
Vitvi18g00897											A3SS	3'UTR	10026671	10027127	10026671	10027079	10027307	10027450	N/A	VIT_18s0001g11740	E3 UBIQUITIN-PROTEIN LIGASE PARKIN (PTHR11685:SF212)
Vitvi18g00927											IR	CDS	10286043	10286808	10286043	10286107	10286421	10286808	interrupted	VIT_18s0001g04570	LYSOPHOSPHATIDYLCHOLINE ACYLTRANSFERASE 1 (PTHR23063:SF1)
Vitvi18g00933											A5SS	5'UTR	10341919	10342184	10342045	10342184	10340472	10341376	N/A	VIT_18s0001g12160	PROTEIN PHOSPHATASE PTC7 HOMOLOG (PTHR12320:SF1)
Vitvi18g01102											ES	5'UTR	12133921	12133990	12130839	12131000	12134219	12134546	N/A	VIT_18s0001g14070	L10-INTERACTING MYB DOMAIN-CONTAINING PROTEIN-LIKE (PTHR47584:SF2)
Vitvi18g01249											ES	5'UTR-CDS	13816002	13816766	13813111	13813236	13816905	13817021	N/A	VIT_18s0001g15670	TRANSMEMBRANE PROTEIN (PTHR28110:SF1)
Vitvi18g01389											A3SS	CDS-3'UTR	17502765	17503316	17502773	17503316	17495781	17495843	N/A	VIT_18s0086g00230	PYRD (PTHR36002:SF1)
Vitvi18g01553											IR	5'UTR	21048218	21048673	21048218	21048451	21048575	21048673	N/A	VIT_18s0157g00020	PROTEIN GIGANTEA (PTHR36319:SF1)
Vitvi18g01620											ES*	CDS	22425011	22425102	22423746	22423973	22425356	22425930	interrupted	VIT_18s0072g00300	METHENYLTETRAHYDROFOLATE SYNTHASE DOMAIN-CONTAINING PROTEIN (PTHR13017:SF0)
Vitvi18g01634											IR	5'UTR	22620298	22621100	22620298	22620586	22620676	22621100	N/A	VIT_18s0072g00460	MEDIATOR OF RNA POLYMERASE II TRANSCRIPTION SUBUNIT 26C-RELATED (PTHR47210:SF1)
Vitvi18g01647											ES	5'UTR	22816957	22816996	22816358	22816803	22818093	22818224	N/A	VIT_18s0072g00630	TUBBY-LIKE F-BOX PROTEIN 1 (PTHR16517:SF86)
Vitvi18g01662											ES	5'UTR	23155231	23155384	23152939	23154775	23155568	23155737	N/A	VIT_18s0072g00840	PROTEIN SENSITIVE TO PROTON RHIZOTOXICITY 1 (PTHR46352:SF1)
Vitvi18g02073											ES*	CDS	29342856	29342985	29340335	29340431	29343533	29343680	preserved	VIT_18s0041g01280	ADENYLATE KINASE 8 (PTHR23359:SF81)
Vitvi18g02400											ES*	CDS	34141368	34141495	34140329	34140848	34142341	34142557	interrupted	VIT_18s0089g01050	PHD FINGER PLANT-LIKE PROTEIN (PTHR46201:SF6)
Vitvi18g02410											ES*	CDS	34287551	34287772	34287243	34287321	34288386	34288459	interrupted	VIT_18s0089g01190	EXPRESSED PROTEIN (PTHR20953:SF13)
Vitvi18g02757											ES	CDS	10871948	10872056	10871567	10871606	10872430	10872528	preserved	VIT_18s0001g12750	CARBOHYDRATE KINASE-LIKE (PTHR43320:SF1)
Vitvi19g00034											IR	5'UTR	372813	374019	372813	373509	373617	374019	N/A	VIT_19s0014g00360	ROOT INITIATION DEFECTIVE 3
Vitvi19g00041											ES*	CDS	469716	469892	468885	469279	471305	471477	interrupted	VIT_19s0014g00450	PROTEIN TRICHOME BIREFRINGENCE-LIKE 38 (PTHR32285:SF206)
Vitvi19g00043											ES	5'UTR	560126	560166	559893	559988	560312	560914	N/A	VIT_19s0014g00550	TOM1-LIKE PROTEIN 1 (PTHR46646:SF1)
Vitvi19g00225											A3SS	CDS	2772104	2772416	2772212	2772416	2770448	2771356	preserved	VIT_19s0014g02710	DUF616 FAMILY PROTEIN (PTHR12956:SF61)
Vitvi19g00539											ES*	CDS	7015125	7015206	7005426	7005681	7019102	7019174	preserved	VIT_19s0090g00930	CCR4-NOT TRANSCRIPTION COMPLEX SUBUNIT 9 (PTHR12262:SF0)
Vitvi19g00567											IR	CDS	7238382	7238850	7238382	7238584	7238662	7238850	preserved	VIT_19s0090g01190	GRPE PROTEIN HOMOLOG, MITOCHONDRIAL (PTHR21237:SF23)
Vitvi19g00604											ES*	CDS	7645617	7645736	7645258	7645420	7646364	7646439	interrupted	VIT_19s0090g01550	OS07G0585100 PROTEIN (PTHR10182:SF12)
Vitvi19g00696											ES	5'UTR	8785771	8785837	8785263	8785470	8786029	8786109	N/A	VIT_19s0015g00700	TRANSMEMBRANE EMP24 DOMAIN-CONTAINING PROTEIN P24BETA2 (PTHR22811:SF50)
Vitvi19g01705											ES	5'UTR	23581826	23581911	23579271	23580454	23587621	23587741	N/A	VIT_19s0085g00520	NUCLEAR TRANSCRIPTION FACTOR Y SUBUNIT GAMMA (PTHR10252:SF8)
Vitvi19g01853											A3SS	3'UTR	2080321	2080839	2080321	2080836	2082212	2082447	N/A	VIT_19s0014g01900	PROTEIN TRANSPORT PROTEIN SEC24B (PTHR13803:SF4)
Vitvi19g01892											A5SS	CDS	3247179	3247259	3247207	3247259	3246914	3247079	interrupted	VIT_19s0014g03060	GENERAL TRANSCRIPTION FACTOR 3C POLYPEPTIDE 6 (PTHR21860:SF2)
Vitvi19g01964											ES	CDS	4868323	4868470	4867950	4868105	4868968	4870241	preserved	VIT_19s0014g04310	G-TYPE LECTIN S-RECEPTOR-LIKE SERINE/THREONINE-PROTEIN KINASE B120 (PTHR27002:SF181)
Vitvi19g02112											A5SS	CDS	10559481	10559563	10559505	10559563	10551050	10551260	preserved	VIT_19s0015g01830	PROTEIN, PUTATIVE-RELATED (PTHR36056:SF1)
Additional file 2. Description of the 305 unique DAS events identified in stage and variety comparisons.
Column A: gene ID, according to the VCost.v3 annotation
Colums B-K: statistically differential isoform ratios (FDR ≤ 0.05) indicated by grey boxes for each comparison performed between two conditions
Column L: AS type, i.e. A3SS, A5SS, ES, IR, or ES* and IR* (ES and IR not included in the VCost.v3 annotation)
Column M: gene region affected by the AS event (3’- and 5’-UTR or CDS)
Columns N-S: genomic coordinates; positions 1/2 = long exon start/end (A3SS, A5SS), skipped exon start/end (ES), retained intron start/end (IR), positions 3/4 = short exon start/end (A3SS, A5SS), upstream exon start/end (ES, IR), positions 5/6 = flanking exon start/end (A3SS, A5SS), downstream exon start/end (ES, IR)
Column T: effect on the reading frame for events occurring in the CDS (N/A: not applicable)
Column U and V: gene ID according to the v2 genome annotation used for determining the putative gene family/function with the PANTHER 15.0 Gene Ontology Resource (www.pantherdb.org/); when no corresponding gene ID_v2 was found (0), a BLAST search was performed using the genomic resource of the European Bioinformatics Institute (EMBL-EBI) Ensembl Plants (plants.ensembl.org/index.html)
