# Supplementary material for: Alternative splicing regulation appears to play a crucial role in grape berry development and is also potentially involved in adaptation responses to the environment
Source: BMC Plant Biol. 2021 Oct 25;21:487. doi: 10.1186/s12870-021-03266-1 (PMC8543832; doi:10.1186/s12870-021-03266-1)
Supplement: Supplementary file 6 — Additional file 6. Number of RNAseq reads and percent of aligned reads for the 24 biological samples (2 varieties * 4 stages * 3 replicates). [file 12870_2021_3266_MOESM6_ESM.xlsx]

## Sheet: mapped RNAseq
Title: Alternative splicing regulation appears to play a crucial role in grape berry development and is also potentially involved in adaptation responses to the environment
Journal: BMC Plant Biology
Authors: Pascale Maillot, Amandine Velt, Camille Rustenholz, Gisèle Butterlin, Didier Merdinoglu, Eric Duchêne
Corresponding author: Pascale Maillot, SVQV, INRAE - University of Strasbourg, 68000 Colmar, France, France, pascale.maillot@inrae.fr
Variety	Developmental stage	Sample ID	Number of reads	Number of aligned reads	Percent of aligned reads
Gewurztraminer (Gw)	Stage 1 (S1)	595	91957446	82086311	89
		596	95577376	87433533	91
		597	82580858	76331954	92
	Stage 2 (S2)	598	70369554	61598249	88
		599	126475392	116526172	92
		600	93538308	85831189	92
	Stage 3 (S3)	601	118334186	108716174	92
		602	92837872	82422701	89
		603	89651964	82100025	92
	Stage 4 (S4)	610	99866732	91472197	92
		611	119669662	111490025	93
		612	126818210	116905162	92
Riesling (Ri)	Stage 1 (S1)	571	55783558	51003008	91
		572	60003014	49216652	82
		573	82309332	73576605	89
	Stage 2 (S2)	574	56994080	51402492	90
		575	67223926	60638961	90
		576	76696454	68474496	89
	Stage 3 (S3)	577	71725808	65272493	91
		578	57011808	49730835	87
		579	64907034	60115371	93
	Stage 4 (S4)	586	76383076	62982918	82
		587	77764576	71819831	92
		588	81255332	74388747	92
Additional file 6. Number of RNAseq reads and percent of aligned reads for the 24 biological samples (2 varieties * 4 stages * 3 replicates)
